# Supplementary material for: Magnetically Activated Piezoelectric 3D Platform Based on Poly(Vinylidene) Fluoride Microspheres for Osteogenic Differentiation of Mesenchymal Stem Cells
Source: Gels. 2022 Oct 20;8(10):680. doi: 10.3390/gels8100680 (PMC9602007; doi:10.3390/gels8100680)
Supplement: Supplementary file 1 [file gels-08-00680-s001.zip]

Archive with 2 entries (2 files):
- Gel-PVDF-14d.mp4
- Supplementary_Information.pdf
